# Supplementary material for: How Does Lagenaria siceraria (Bottle Gourd) Metabolome Compare to Cucumis sativus (Cucumber) F. Cucurbitaceae? A Multiplex Approach of HR-UPLC/MS/MS and GC/MS Using Molecular Networking and Chemometrics
Source: Foods. 2023 Feb 10;12(4):771. doi: 10.3390/foods12040771 (PMC9956347; doi:10.3390/foods12040771)
Supplement: Supplementary file 1 [file foods-12-00771-s001.zip]

Archive with 1 entries (1 files):
- foods-2190447-supplementary.pdf
